# Supplementary material for: Rapid and Direct Detection of the Stubby Root Nematode, Paratrichodorus allius, from Soil DNA Extracts Using Recombinase Polymerase Amplification Assay
Source: Int J Mol Sci. 2024 Sep 26;25(19):10371. doi: 10.3390/ijms251910371 (PMC11476371; doi:10.3390/ijms251910371)
Supplement: Supplementary file 1 [file ijms-25-10371-s001.zip]

Archive with 1 entries (1 files):
- ijms-3132981-supplementary.pdf
